# Supplementary material for: Targeting Mitochondrial Damage as a Therapeutic for Ileal Crohn’s Disease
Source: Cells. 2021 May 29;10(6):1349. doi: 10.3390/cells10061349 (PMC8226558; doi:10.3390/cells10061349)
Supplement: Supplementary file 1 [file cells-10-01349-s001.zip]

Archive with 2 entries (2 files):
- Figures S1 and S2.pdf
- Supplemental Tables S1-S5.xlsx
